# Supplementary material for: The impact of detention on the health of asylum seekers: An updated systematic review: A systematic review
Source: Campbell Syst Rev. 2024 Jul 8;20(3):e1420. doi: 10.1002/cl2.1420 (PMC11228430; doi:10.1002/cl2.1420)
Supplement: Supplementary file 1 — Supporting information. [file CL2-20-e1420-s004.xlsx]

## Sheet: Coding Asylum
Study	2. LEVEL SCREENING								DATA EXTRACTION
Author	Are the participants unemployed individuals receiving some kind of benefit during their unemployment?	Does the study focus on time limits in the unemployment benefit eligibility period or exhaustion of unemployment benefits or entitlement to unemployment benefits or maximum duration of unemployment benefits etc.?	Is this study a primary quantitative study?	Does the study estimate an effect, using a control group or using an estimated counterfactual?	Does the study examine exits to employment or secondary outcomes?	Is the study…	State reason for excluded or uncertain, if necessary .	Notes (e.g. if the study is a working paper edition linked to a journal article)	Participant characteristics (age, gender, geographical/ethnic origin, legal status)	Time period covered by analysis (divide between time of detention and time after detention if possible)	Sample size (T/C)	Sampling technique	Type of data used in study	Intervention characteristics available (place of detention, living conditions, access to legal assistance, information, health care services and psychological support)	Country where asylum is seeked	Length of detention	Prior trauma exposure/experiences	Time since arrival to the country where asylum is applied for	General information about the country in question	Notes
Cleveland 2013									Detained: mean age: 31.6, gender: 67% men, geographical/ethnic origin: Sub-Saharan Africa (50%), South Asia (10.7%), Middle East and North Africa (17.2%), Latin America (9%), Caribbean (9%) and Europe (4.1%), legal status: asylum seekers.	Detained in July 2010-July 2011	T: 122; C: 66	Opportunity sampling	Harvard Trauma Questionnaire (HTQ) and Hopkins Symptoms Checklist-25 (HSCL-25)	Participants were detained (at least 7 days) in either the Laval (Montreal) or the Toronto Immigration Holding Centre. In Canada, asylum seekers may be detained on arrival, generally in IHCs (Immigration Holding Centre) managed by the CBSA (Canadian Border Services Agency). IHCs are prisons, with ubiquitous guards, surveillance cameras, and rigid rules. Men and women are held in separate wings, w…	Canada	Mean: 31.2 days	Mean number of events 9.3 and more than 90% had experienced at least one	Detained: arrested within 3 months of arrival and spent an average of 31.2 days in detention when interviewed, Non-detained: mean: 102.4 days	In Canada, detention of asylum seekers is usually based on concems about identity, and most are released as soon as they establish their identity to the satisfaction of immigration officials. Less than 6% of detained asylum seekers are suspected of criminality or dangerousness. Detention is indefinite, but is frequently reviewed by an independent tribunal, with a mean duration of about 1 month (p…	Used in data synthesis
Forrest 2023									All are onshore (sought protection after arriving to the country) primary applicants who had already been granted permanent protection in Australia. Total sample: mean age 33.70 years, male 88%, born/lived in (note sums to more than 100%) Afghanistan 41%, Iraq 8%, Iran 29% and Pakistan 43%	All onshore migrants were granted permanent protection in the period May to December 2013 (not reported when they arrived). Interviews were conducted in person between October 2013 and February 2014 (Wave 1). Four annual follow-up interviews were held in subsequent years (effect sizes for subsequent years not reported though)	T: 193; C: 83 Based on 276 analysed and detained percent 70%	Uses the Building a New Life in Australia: The Longitudinal Study of Humanitarian Migrants (BNLA) data and further restricts participants to onshore primary applicants who were granted permanent protection	The PTSD-8 is derived from Part IV of the Harvard Trauma Questionnaire, the Kessler–6 Psychological Distress Scale	Nothing reported other than they were all held in detention centers inside Australia, i.e. they were not deported to Nauru or Papua New Guinea	Australia	Not reported	Significant substantial material deprivation 22%, War 59%, Violence 33%, Imprisonment 20%, Persecution 62%, Natural disaster 9%	Not reported, only that 19% had been living in Australia for 2 or more years and 81% for less than 2 years	In 1991, the Federal Government established several asylum seeker detention and processing centres throughout Australia. Since then the majority of persons arriving in Australia without valid entry permits, including those who claim that they are refugees, have been placed in a detention and processing centre until a final decision has been made relating to their case. The Australian Human Rights…	Used in data synthesis
Hedrick 2019									87% male, nothing else reported	Between 1st August 2014 and 31st July 2015	T: 5087; C: 23894	Full population of asylum seekers	Self-harm incidents recorded as occurring among the Australian asylum seeker population between 1st August 2014 and 31st July 2015	Onshore detention, Nauru and Manus Island	Australia	Not reported	Not reported	Not reported	Australia, see Forrest 2023	Used in data synthesis. Note results for asylum seekers in community detention is also available, we do not use them as asylum seekers are not confined in a way eligible for this review
Ichikawa 2006									Detained: mean age 27.8, gender 100% men, geographical/ethnic origin Afghan, legal status asylum seekers	2002-2003	T: 18; C: 37	Opportunity sampling	Hopkins Symptoms Checklist-25 (HSCL-25) and Harvard Trauma Questionnaire (HTQ)	NR	Japan	Median time is 7 months, average not reported, but range is 4-10 months	Mean number of events 9.9. The most commonly experienced or witnessed trauma events were being close to death (81.8%), combat situation, forced separation from family members (80.0% each), forced isolation from others, murder of family or friends and torture (67.3% each).	Mean of 22.9 months since arrival. Median of 7 months in detention	In Japan, detention may occur at the time of applying for refugee status or in the refugee determination process, that is, during the interview or domiciliary visit by the immigration authority to investigate the reason for their undocumented status. However, in practice, not all asylum seekers are detained. The criteria for detention are unclear and whether or not an asylum seeker is detained is…	Used in data synthesis
Johnston 2009									Detained: mean age: 35.1, gender: 56% men, geographical/ethnic origin: Iraq (83% Arabic), legal status: Temporary Protection Visa refugees (at the time of data collection)	Data collected in November 2004 to October 2005. Mean time in community for the detained is 42.6 months (3.5 years) so detained on average 2001-2002 (all are detained 1999 and after)	T: 70, C: 60	Opportunity sampling and snowballing	Self-reported physical health (SF-36 General Health Scale; SF-36 Physical Functioning Scale), psychological health (Hopkins Symptom Checklist-25; HSCL-25) and personal wellbeing (Personal Wellbeing Index; PWBI), Medical Outcomes Study Social Support Scale (MOS-SS), the Perceived Constraints subscale of the Lachman and Weaver Sense of Control Scale, and the State-Trait Anger Expression Inventory (…	Nothing reported	Australia	Missing	52% had experienced persecusion. Torture NR	Detained: mean 42.6 months, non-detained mean 38.7 months	Australia, see Forrest 2023	Not used in data synthesis due to rating of critical risk of bias. Additional information about Johnston 2009, kindly provided by Professor Johnston per e-mail 12.03 2014: Questionnaires were completed by 131 refugees (TPV = 71, PHV = 60). Nearly all participants were born in Iraq. Two young siblings in the TPV group were born in Iran and one participant in the PHV group was born in Kuwait. All t…
Mace 2014									Only reported for total sample: age 9.58 years, 56.3 male, Burma 21.4%, Afghanistan 10.8%, Iran 10.8%, remainng countries not reported, legal status not reported.	1 August 2011 to 31 December 2012	T: 58; C 274	Used data from the revised health-screening questionnaire used for all new patients reviewed by Princess Margaret Hospital (PMH) Refugee Health Service (RHS) between 1 August 2011 and 31 December 2012. The PMH RHS reviews almost 90% of refugee children resettled in Western Australia (WA).	Used the revised health-screening questionnaire used for all new patients reviewed by PMH RHS between 1 August 2011 and 31 December 2012 (not reported what that is).	Nothing reported	Australia	Mean 10.3 months	Not reported	Not reported	Australia, see Forrest 2023	Not used in data synthesis due to rating of critical risk of bias
Momartin 2006									Detained: mean age 32, 65% men, geographical/ethnic origin: Only stated that all come from Persian-speaking backgrounds, legal status: Temporary protection visa holders, Mean time since release: 3.6 months	2002-2003	T: 49; C: 67	Opportunity sampling	Hopkins Symptoms Checklist-25 (HSCL-25) anxiety and depression, Harvard Trauma Questionnaire (HTQ), General Health Questionnaire (GHQ-30) and The Medical Outcomes Study – Short Form (SF–12) the Mental Component Score (MCS) and the Physical component summary (PCS)	More than 95% of ex-detainees reported serious/very serious stress regarding fears of being sent home, being told by officers that they should return to their country of origin, and language difficulties while in detention. Other items endorsed as causing serious/very serious stress by more than 90% of the sample included separation from families, being interviewed by immigration officers, not re…	Australia	Mean: 12.8 months	Over half of the sample reported periods of lack of food or water, ill-health without access to medical care, forced separation from families, and family members or friends being murdered. More than 20% of the sample reported experiencing serious injury, forced isolation, imprisonment or torture.	Mean number of months living in community is 3.6 months and mean time in detention is 12.8 months: 16.4 months	Australia, see Forrest 2023	Not used in data synthesis due to rating of critical risk of bias
Robjant 2009									Detained: mean age 29.5, gender: 60-77% (not separate for asylum seekers and the former prisoner group but assuming all former prisoners are male the share of men is 60%) men, geographical/ethnic origin: From 43 different countries, legal status: asylum seekers of which 31% were failed asylum seekers awaiting deportation	NR	T:67; C:49	Opportunity sampling	Questionnaire (HADS (D and A) and IES-R	Detained participants were recruited from within four Immigration removal centres (IRCs). Two of these were high security centres and held a large number of former prisoners, all of whom were male. The other two centres held male and female detainees, and also each had a family wing and hence detained children of any age, with their parents). One centre (the deportation centre) had a more open en…	UK	Median 1 month, average not reported	Mean number is 2.99 and more than 54% had experienced at least one. Of treated/control 39%/20% had been tortured.Table 1 p. 280	NR	Immigration removal centres (IRCs) in the UK are secure environments where foreign nationals of various categories, including asylum seekers, are detained. The majority have exhausted UK legal processes and are awaiting deportation to their country of origin or to a third country. However, some individuals are awaiting the outcome of legal processes and appeals on existing claims, or initiate fre…	Used in data synthesis
Rowcliffe 2016									Children, nothing else is reported	Between October 2013 and December 2014	T: 47; C: 263	Used data from The multidisciplinary Princess Margaret Hospital Refugee Health Service (RHS) between October 2013 and December 2014	Used data from The multidisciplinary Princess Margaret Hospital Refugee Health Service (RHS) between October 2013 and December 2014	Not reported	Australia	Not reported	Not reported	Not reported	Australia, see Forrest 2023	Not used in data synthesis due to rating of critical risk of bias
Steel 2006									Full sample: mean age: 38, 54% men, geographical/ethnic origin: Sabaean–Mandaeans (Mandaeans), a small pre-Christian sect originating mainly from Iran and Iraq, legal status: of the detained: 124 with Temporary Protection visas and 30 with Permanent Protection visas	NR	T: 150; C: 91	Opportunity and snowball sampling	Hopkins Symptoms Checklist-25 (HSCL-25) and Harvard Trauma Questionnaire (HTQ) and The Medical Outcomes Study – Short Form (SF–12) the mental health status and disability (Mental Component Score; MCS)	Twentymost frequently reported negative detention experiences causing serious/very serious stress is reported in table 4 page 61	Australia	Median time is 6 months, average not reported	Reported separate for Temporary Protection visa holders (90% have been detained) and Permanent Protection visa holders (30% have been detained). Used in analysis of lenght of detention (not used in meta analysis). Mean number of events TPV=5.3 (79% had experienced at least one); PPV=3.1 (62% had experienced at least one). 12-18% had been tortured. Table 2 p. 60	Mean time since release: 35.5 months	Australia, see Forrest 2023	Not used in data synthesis due to rating of critical risk of bias
Steel,2011									Detained: mean age 32, 66% men, geographical/ethnic origin: Come from Iraq and Afghanistan all with Persian-speaking backgrounds, legal status: Temporary protection visa holders, Median time since release: 4 months	Detention 2002-2003 and follow up 2004-2005	T: 47; C: 57	Opportunity sampling	Hopkins Symptoms Checklist-25 (HSCL-25) anxiety and depression, Harvard Trauma Questionnaire (HTQ), General Health Questionnaire (GHQ-30), The Penn State Worry Questionnaire (PSWQ), The Post-Migration Living Difficulties (PMLD) checklist, a list of 13 activities to cope with life difficulties they were experiencing (the list of activities was identified through key informant interviews with Early…	The sample consisted of a consecutive cohort of all eligible refugees (TPV and PPV) from Afghanistan and Iran attending the Early Intervention Program (EIP) of the Service for the Treatment and Rehabilitation of Torture and Trauma Survivors (STARTTS) in New South Wales, the state receiving the largest number of refugees annually in Australia. The EIP is a service that provides shortterm initial s…	Australia	Median 8 months	Number of HTQ-listed trauma categories endorsed by treated was 4.8	On average 26.3 months after release and median time in detention 8 months	Australia, see Forrest 2023	Follow up to Momartin 2006
Thompson 1998									Age NR, gender NR, geographical/ethnic origin: Tamil asylum seekers from Sri Lanka, legal status: asylum seekers	Detained between November 1996 and June 1998.	T:25; C:62	Opportunity sampling	Questionnaire (The Harvard Trauma Question; the Depression, Anxiety and Somatization Scales of the Hopkins Symptom Checklist; the Four Measures of Mental Health Panic Scale)	Maribyrnong Detention Centre, otherwise nothing reported	Australia	Average of 11 months	Seventy two percent reported having been tortured, with almost all Tamils surveyed having witnessed or experienced the murder of family or friends, and 88% reporting being close to death themselves. Torture T/C 72%/26%	Mean detention lenght 11 months. Fifteen were interviewed at the Detention Centre and ten were interviewed in the community within one month of being discharged	Australia, see Forrest 2023	Not used in data synthesis due to rating of critical risk of bias
Thompson 2011									Detained: mean age: 29.5, gender: 83% men, geographical/ethnic origin: Middle East, Africa, Central America, Europe, and Asia, other: survivors of torture 45%, survivors of other systemic abuse 55%, legal status: asylum seekers	Detained in 1997-1998	T. 42, C: 34	Opportunity sampling	The Structured Interview for Post-Traumatic Stress Disorder (SI-PTSD) was designed to diagnose PTSD based on the DSM-III-R (APA, 1987) criteria. Social, occupational and psychosocial functioning measured by the Global Assessment of Functioning-M (GAF-M), intrusion and avoidance measured by the Impact of Event Scale (IES), the remaining measured by the Self-Report Symptom Checklist Revised (SCL-90…	Nothing reported	Australia	Mean: 3 years	Survivors of torture 45%, survivors of other systemic abuse 55%. Nineteen other traumatic experiences listed in table 8.11 page 207	Detained: mean 3 years, Non-detained: mean 2 years	Australia, see Forrest 2023	Not used in data synthesis due to rating of critical risk of bias
Zwi 2018									Total sample mean age 8.4 years, total sample regions of origin Eastern Mediterranean, South East Asian, Western Pacific, African and ‘Stateless’, all are still detained	March 2014	T: 48; C: 38	Control: Between 2009 and 2013, a population cohort of all newly arrived refugee children settled in a non-urban area were visited at home by nurses shortly after arrival in Australia, and their families were invited to participate in a prospective longitudinal study. Recruited children had health and wellbeing assessments conducted at year 2 (average 13 months) and year 3 (average 31 months) pos…	Strength and Difficulties Questionnaire (SDQ)	Held in detention on Christmas Island, a remote Indian Ocean island which forms part of Australia situated off the northwest coast of the mainland	Australia	Only 29 (60%) had time in detention data, with a mean stay of 221 days (7 months) in detention (range 90–390 days or 3–13 months) (Fig. 2). This was not significantly different from the mean length of time that the total population of children aged 0–17 years had spent in immigration detention on Christmas Island (222 days), or the population of children detained elsewhere in Australia at that ti…	Not reported	Same as time in detention	Australia, see Forrest 2023	Used in data synthesis
