# Supplementary material for: The impact of detention on the health of asylum seekers: An updated systematic review: A systematic review
Source: Campbell Syst Rev. 2024 Jul 8;20(3):e1420. doi: 10.1002/cl2.1420 (PMC11228430; doi:10.1002/cl2.1420)
Supplement: Supplementary file 2 — Supporting information. [file CL2-20-e1420-s005.xlsx]

## Sheet: Grey
Source	Date	Search terms	Restrictions	Hits	Included
Google scholar	31.01.2024	asylum detention "mental health"	Sorted by date, papers added within a year	29	0
Google	31.01.2024	asylum detention "mental health"		200	0
WHO Europe	31.01.2024	detention	Articles and publications	2	0
WHO Western Pacific	31.01.2024	detention		10	0
WHO Americas	31.01.2024	detention asylum		205	0
the World Bank	31.01.2024	Detention	Searched in Publications	31	0
Amnesty international	31.01.2024	Detention	The years 2019-2024	84	0
SSRN	31.01.2024	Detention asylum mental		7	0
Open grey		As of December 1, 2020 the OpenGrey Repository was discontinued and preserves as a closed archive in the DANS EASY data archive
Total screened				568

## Sheet: Reviews screened
Study	Number of studies screened
Mares S. (2016). Fifteen years of detaining children who seek asylum in Australia - evidence and consequences. Australasian psychiatry : bulletin of Royal Australian and New Zealand College of Psychiatrists, 24(1), 11–14. https://doi.org/10.1177/1039856215620029	0
Mares, S. Mental health consequences of detaining children and families who seek asylum: a scoping review. Eur Child Adolesc Psychiatry 30, 1615–1639 (2021). https://doi.org/10.1007/s00787-020-01629-x	22
Stagg, Ed. (2020). 'Protection or punishment?' The implications of detention on the mental health and well-being of migrants, a review of the literature. MSc thesis, London School of Hygiene & Tropical Medicine, Keppel Street, London, UK. 10.31234/osf.io/cp78r.	22
Sweileh, W.M. Analysis and Mapping of Scientific Literature on Detention and Deportation of International Migrants (1990–2022). J Immigrant Minority Health 25, 1065–1076 (2023). https://doi.org/10.1007/s10903-023-01500-6	906
Verhülsdonk, I., Shahab, M., & Molendijk, M. (2021). Prevalence of psychiatric disorders among refugees and migrants in immigration detention: Systematic review with meta-analysis. BJPsych Open, 7(6), E204. doi:10.1192/bjo.2021.1026	9
von Werthern, M., Robjant, K., Chui, Z. et al. The impact of immigration detention on mental health: a systematic review. BMC Psychiatry 18, 382 (2018). https://doi.org/10.1186/s12888-018-1945-y	26
Total	985

## Sheet: Studies screened
Screened those who have cited this study	Number of studies citing	Date
Cleveland J. & Rousseau C. (2013). Psychiatric symptoms associated with brief detention of adult asylum seekers in Canada. The Canadian Journal of Psychiatry. Volume 58(7), pages 409-416.	100	October 2024
Filges, T., Montgomery, E., Kastrup, M., & Jørgensen, A. M. K. (2015). The impact of detention on the health of asylum seekers: a systematic review. Campbell Systematic Reviews, 11(1), 1-104.	22	October 2024
Filges, T., Montgomery, E., & Kastrup, M. (2018). The Impact of Detention on the Health of Asylum Seekers: A Systematic Review. Research on Social Work Practice, 28(4), 399-414. https://doi.org/10.1177/1049731516630384	75	October 2024
Ichikawa M., Nakahara S. & Wakai S. (2006). Effect of post-migration detention on mental health among Afghan asylum seekers in Japan. Australian and New Zealand Journal of Psychiatry. Volume 40, pages 341–346.	124	October 2024
Robjant K., Robbins I. & Senior V. (2009). Psychological distress amongst immigration detainees: A cross-sectional questionnaire study. British Journal of Clinical Psychology. Volume 48, pages 275–286.	155	October 2024
Total	476
