# Supplementary material for: The impact of detention on the health of asylum seekers: An updated systematic review: A systematic review
Source: Campbell Syst Rev. 2024 Jul 8;20(3):e1420. doi: 10.1002/cl2.1420 (PMC11228430; doi:10.1002/cl2.1420)
Supplement: Supplementary file 3 — Supporting information. [file CL2-20-e1420-s002.xlsx]

## Sheet: Asyl-num
Study
Study	Type of outcome	Outcome (there may be more than one, record them all)	Time Point (s) (record the exact time, there may be more than one, record them all)	Source (questionnaire, admin data, other(specify) or unclear)	Valid Ns. Mention treatment and comparison.	Method of estimation	Statistics (risk ratio, odds ratio, standard error, 95 cf, DF, p-value, chi2)	Table/figure, page number	Notes
Cleveland 2013	Continuous	PTSD, depression and anxiety	While in detention	Harvard Trauma Questionnaire (HTQ) and Hopkins Symptoms Checklist-25 (HSCL-25)	T: 122; C: 66	Hierarchical regression	Unstandardized regression coefficient (SE)	Table 3 page 414
Forrest 2023	Dichotomous:	PTSD (Participants who endorsed experiencing at least one symptom of intrusion, avoidance, or hypervigilance with a score of 3 (some of the time) or 4 (most of the time) were classified as likely having probable PTSD, with scores coded as 1 for “yes” and 0 for “no”), Nonspecific psychological distress (Respondents were asked to indicate how frequently they had experienced six different symptoms o…	At Wave 1: all were granted permanent protection in the period May to December 2013 (not reported when they arrived) and Wave 1 interviews were conducted in person between October 2013 and February 2014	The PTSD-8 is derived from Part IV of the Harvard Trauma Questionnaire, the Kessler–6 Psychological Distress Scale	T: 193; C: 83 Based on 276 analysed and detained percent 70%	Inverse probability weighting with regression adjustment	OR and SE	Table 2	Was converted to a SMD effect size using the Cox transformation
Hedrick 2019	Dichotomous:	Self-harm (do not include suicide)	While detained (between 1st August 2014 and 31st July 2015.)	All self-harm incidents recorded as occurring among the Australian asylum seeker population between 1st August 2014 and 31st July 2015.	T: 3903; C: 23894	None	Episode rates per 1000 (95% CI) and number with event	Text page 3	Note results for asylum seekers in community detention is also available, we do not use them as asylum seekers are not confined in a way eligible for this review
Ichikawa 2006	Continuous	Anxiety, depression and PTSD	10 months since release	Hopkins Symptoms Checklist-25 (HSCL-25) and Harvard Trauma Questionnaire (HTQ)	T: 18; C: 37	Multiple linear regression	Unstandardized regression coefficient (95% CI)	Table 3 page 344
Johnston 2009	Continuous, depression dichotomous	Depression, distress, general health, physical functioning, personal wellbeing, social support (only median reported), perceived constraints, anger (mean reported for Trait-Anger)	Mean time in community is 42.6 months	Self-reported physical health (SF-36 General Health Scale; SF-36 Physical Functioning Scale), psychological health (Hopkins Symptom Checklist-25; HSCL-25) and personal wellbeing (Personal Wellbeing Index; PWBI), Medical Outcomes Study Social Support Scale (MOS-SS), the Perceived Constraints subscale of the Lachman and Weaver Sense of Control Scale, and the State-Trait Anger Expression Inventory (…	T: 70, C: 60	Linear regression for distress, otherwise none	Depression prevalence; distress (unstandardised regression coefficient (95% CI); general health/physical functioning/personal wellbeing/perceived constraints/Trait-Anger mean (SD)	Table 4, 5 and 6 page 6-7	Not used in data synthesis, rated Critical risk of bias
Mace 2014	Venter lige og ser om hun svarer: It is unclear who is included in the analysis of detention, which is the effect relevant for our review. The ORs mentioned in the text page 988 (OR of detention vs no detention), are they based on all patients (n=332) or only those from the SSEN: MMH subgroup (n=55)? Another matter, I have to assess the risk of bias of the effect sizes to be included in the meta-…	PTSD diagnosis, symptoms of nightmares, separation anxiety and aggressive behaviour	Not reported other than of 58 who had ever been in detention 10 were currently in detention	Used the revised health-screening questionnaire used for all new patients reviewed by PMH RHS between 1 August 2011 and 31 December 2012 (not reported what that is).	T: 58; C 274	None	OR (no SE, CI or exact p-value)	Text page 988	Not used in data synthesis, rated Critical risk of bias. No SE or CI or exact p-value
Momartin 2006	Continuous	Anxiety, depression, PTSD, distress, mental health and physical health	Mean time since release: 3.6 months	Hopkins Symptoms Checklist-25 (HSCL-25) anxiety and depression, Harvard Trauma Questionnaire (HTQ), General Health Questionnaire (GHQ-30) and The Medical Outcomes Study – Short Form (SF–12) the Mental Component Score (MCS) and the Physical component summary (PCS)	T: 49; C: 67	None	Mean score (95% CI)	Table 4 page 360	Not used in data synthesis, rated Critical risk of bias
Robjant 2009	Continuous	Depression, anxiety and posttraumatic disturbance	While in detention	Questionnaire (HADS (D and A) and IES-R	T:67; C:49	None	Mean scores (SD, N)	Table 2 page 281
Rowcliffe 2016	Dichotomous:	Psychological or behavioural abnormalities, Impaired parental mental health, Interrupted education, Nutritional problem, Medical concerns	Between October 2013 and December 2014	Used data from The multidisciplinary Princess Margaret Hospital Refugee Health Service (RHS) between October 2013 and December 2014	T: 47; C: 263	None	Numbers with/without event by group	Table 1	Not used in data synthesis, rated Critical risk of bias
Steel 2006	Dichotomous	Depression, PTSD and Mental health related disability	Mean time since release: 35.5 months	Hopkins Symptoms Checklist-25 (HSCL-25) and Harvard Trauma Questionnaire (HTQ) and The Medical Outcomes Study – Short Form (SF–12) the mental health status and disability (Mental Component Score; MCS)	T: 150; C: 91	None	Prevalence (%)	Figure 2 page 61	Not used in data synthesis, rated Critical risk of bias
Steel 2011	Continuous	Anxiety, depression, PTSD, distress, excessive worry, living difficulties, social activities and English language proficiency	On average 26.3 months after release	Hopkins Symptoms Checklist-25 (HSCL-25) anxiety and depression, Harvard Trauma Questionnaire (HTQ), General Health Questionnaire (GHQ-30), The Penn State Worry Questionnaire (PSWQ), The Post-Migration Living Difficulties (PMLD) checklist, a list of 13 activities to cope with life difficulties they were experiencing (the list of activities was identified through key informant interviews with Early…	T: 47; C: 57	ANCOVA	Age adjusted means (SE)	Table 2 page 1153	Not used in data synthesis, rated Critical risk of bias
Thompson 1998	Continuous	Suicide, PTSD, panic, somatic stress, depression and anxiety	While in detention (15/25) and within one month of being discharged (10/25)	Questionnaire (The Harvard Trauma Question; the Depression, Anxiety and Somatization Scales of the Hopkins Symptom Checklist; the Four Measures of Mental Health Panic Scale)	T:25; C:62	None	Mean difference (SE)	Mean score figures page 30, no SD, mean difference and SE provided by Steel	Not used in data synthesis, rated Critical risk of bias
Thompson 2011	Continuous and PTSD dichotomous as well	PTSD, somatization, OCD, interpersonel sensivity, depression, anxiety, hostility, phobic anxiety, paranoid ideation, psychoticism, general mental health, intrusion, avoidance and social, occupational and psychosocial functioning (Global Assessment of Functioning, GAF)	While in detention	The Structured Interview for Post-Traumatic Stress Disorder (SI-PTSD) was designed to diagnose PTSD based on the DSM-III-R (APA, 1987) criteria. Social, occupational and psychosocial functioning measured by the Global Assessment of Functioning-M (GAF-M), intrusion and avoidance measured by the Impact of Event Scale (IES), the remaining measured by the Self-Report Symptom Checklist Revised (SCL-90…	T: 42 C: 34	None	PTSD, percent and mean (SD); other outcomes mean (SD)	Table 8.13 page 210 and table 8.17 page 218	Not used in data synthesis, rated Critical risk of bias
Zwi 2018	Continuous	Social emotional difficulties	March 2014 (while detained)	Strength and Difficulties Questionnaire (SDQ)	T: 48; C: 38	None	Means and SD	Table 2
