# Supplementary material for: The impact of detention on the health of asylum seekers: An updated systematic review: A systematic review
Source: Campbell Syst Rev. 2024 Jul 8;20(3):e1420. doi: 10.1002/cl2.1420 (PMC11228430; doi:10.1002/cl2.1420)
Supplement: Supplementary file 4 — Supporting information. [file CL2-20-e1420-s003.xlsx]

## Sheet: ROBINS-I
Study Information		Overall study rating			Pre-intervention				At-intervention		Post-intervention								Notes
					Domain: Confounding Bias		Domain: Selection Bias		Domain: Classification Bias		Domain: Deviation Bias		Domain: Missing Data		Domain: Measurement Bias		Domain: Reporting Bias
Study ID	Outcome/measure/time point	Overall judgement	Overall comment	Overall bias direction	Judgement	Comment	Judgement	Comment	Judgement	Comment	Judgement	Comment	Judgement	Comment	Judgement	Comment	Judgement	Comment
Cleveland 2013	Anxiety and depression symptoms (HSCL-25) and 16-item PTSD scale of the HTQ. While in detention	Moderate risk of bias			Low risk of bias	Some imbalance on gender, time since arrival to the country where asylum is applied for and country of origin. Age and pre-migration trauma exposure balanced. Adjustment using hierarchical regression.	Low risk of bias	Inclusion criteria for the detained group were being an adult asylum seeker detained for at least 7 days in either the Montreal or Toronto IHC. Over 95% of asylum seekers who are detained are held because an immigration officer is not satisfied as to their identity or believes that they may not appear for an immigration procedure. Less than 5% of detained asylum seekers are even suspected of crim…	Low risk of bias	No concerns	Low risk of bias	No concern	Low risk of bias	There were 13 refusals for a response rate of 90.4% in the detained group. In the nondetained group, all of those referred accepted to participate	Moderate risk of bias	Questionnaires were self-administered or modified to oral administration. The same procedure was adopted for the nondetained group. No blinding mentioned.	Low risk of bias	'The protocol was approved by the Research Ethics Boards of the McGill University Faculty of Medicine and other participating institutions
Forrest 2023	Nonspecific psychological distress (Kessler–6 Psychological Distress Scale) and PTSD-8, at post intervention (shortly after release). Note there are four annual follow-up (Wave 2-5) which is not reported in a way useable for this review (Used as timeXdetained interaction term)	Moderate risk of bias			Moderate risk of bias	Adjust for age, gender, marital status, country of origin, prior trauma, education, ties to Australia, opportunities in Australia, English proficiency, time in Australia, religion, paid to migrate, reading and writing ability in primary language and previously employed. All confounders used for both the probability and regression adjustment, none however reported by group but detention probabilit…	Moderate risk of bias	Restricted the analyses to onshore migrants who were listed as the primary applicant on their visa application (N = 334) and had data on detention (yes/no) (N=325) and further had completed the Wave 1 interview and at least one other follow-up interview (273).	Low risk of bias	Participant were asked in retrospective whether they were detained or not. Probably not a problem as all onshore primary applicants invited to participate in the study had already been granted permanent protection in Australia.	Low risk of bias	No concerns	Moderate risk of bias	Of the restricted sample eligible for the analysis, 82.6% completed at least one follow-up, not reported by group	Moderate risk of bias	Self-reported. Outcome assessors were aware of intervenion. Same methods used across intervention groups.	Moderate risk of bias	All outcomes and analyses seems to be reported. No a priori analysis plan
Hedrick 2019	Episode rates of self-harm while detained	Serious risk of bias			Serious risk of bias	Only confounder available is gender, of which information was only able to be extracted from approximately two-thirds of the incident reports (those with an event) and all for the total population. Presents results separated by gender (including an 'Unknown' gender group)	Low risk of bias	The whole Australian asylum seeker population was used	Moderate risk of bias	Compares currently detained with asylum seekers in community-based arrangements, however an unknown number of them may be former detained	Low risk of bias	No concerns	Low risk of bias	No missing data	Serious risk of bias	It is very likely that not all cases of self-injury were recorded. Could be related to intervention status, see the discussion section in the paper.	Moderate risk of bias	All outcomes and analyses seems to be reported. No a priori analysis plan	Note results for asylum seekers in community detention is also available, we do not use them as asylum seekers are not confined in a way eligible for this review and they are not rated here
Ichikawa 2006	Hopkins Symptoms Checklist-25 (HSCL-25); the Harvard Trauma Questionnaire (HTQ). Same precedure for messurement and messured at same timepoint	Moderate risk of bias			Low risk of bias	All confounders resonably balanced. Adjust using multiple linear regression	Low risk of bias	Opportunity sampling: contacted them through their lawyers or non-governmental organizations. In Japan, detention may occur at the time of applying for refugee status or in the refugee determination process, that is, during the interview or domiciliary visit by the immigration authority to investigate the reason for their undocumented status. However, in practice, not all asylum seekers are detai…	Low risk of bias	No concerns	Low risk of bias	No concern	Low risk of bias	Very low level, two missing age, one missing PTSD outcome and one missing time since arrival	Moderate risk of bias	Self-reported. Data collection was conducted at the places of participants’ convenience and preference, like the NGO’s office or coffee shops. Three NGO caseworkers working for asylum seekers independently conducted the data collection from the participants. No mentioning of blinding	Moderate risk of bias	No a priori analysis plan
Johnston 2009	SF-36 General Health Scale; SF-36 Physical Functioning Scale; Hopkins Symptom Checklist-25; HSCL-25; Personal Wellbeing Index. Mean time in community is 42.6 months	Critical risk of bias	Critical risk in the confounding domain, the remaining domains are not rated		Critical risk of bias	No adjustment for confounding (except distress) but no severe imbalances in confounders. Comparison is Permanent Humanitarian Visa holders (individuals entering via Australia's offshore humanitarian program have their refugee status established and permanent humanitarian visa (PHV) issued prior to arrival in Australia). Nearly all Temporary protection visas (TPVs) (97%) and almost no PHVs (7%) ha…
Mace 2014		Critical risk of bias	Critical risk in the confounding domain, the remaining domains are not rated		Critical risk of bias	No baseline characteristics shown or considered by group and nothing is controlled for
Momartin 2006	Harvard Trauma Questionnaire; the Hopkins Symptom Checklist-25; General Health Questionnaire (GHQ-30); Medical Outcomes Study Short Form (SF-12). Mean time since release: 3.6 months	Critical risk of bias	Critical risk in the confounding domain, the remaining domains are not rated		Critical risk of bias	Some imbalance on gender and age. Adjust using multiple linear regression. Since all refugees with temporary protection visas (TPVs) and no refugees with permanent protection visas (PPVs) had been held in immigration detention prior to release into the community, it is not possible to examine for the unique contribution of detention in this study. Previous research undertaken with Mandaean Iraqi …
Robjant 2009	The hospital anxiety scale (HADSA). While in detention	Moderate risk of bias			Moderate risk of bias	All confounders considered (although reporting of gender is not seperated for detained asylum seekers and former prisoners), except time since arrival. Only minor imbalances. Nothing controlled for.	Moderate risk of bias	Detained participants were recruited from within four Immigration removal centres. Detained participants were recruited from the library and other communal areas in IRCs via opportunity sampling. Lack of fluency in the English language was the main reason for refusal. This omitted group migth also have more servere health symptoms. The community sample was recruited from seven different community…	Low risk of bias	No concerns	Low risk of bias	No concerns	Moderate risk of bias	Missing data rate 1.5% for detained and 14.3% for comparison. Where data were missing for individual questionnaire items which were part of a subscale score, they were replaced with the mean. This occurred in all cases except where missing items were in excess of 20% of the total number of subscale items. However, as 20% usually constituted between one and two items, the more conservative option …	Moderate risk of bias	Self-reported and the majority chose to complete the questionnaire with the aid of the first author owing to literacy and language confidence issues. No blinding.	Moderate risk of bias	No a priori analysis plan
Robjant 2009	The hospitaldepression scale (HADSD). While in detention	Moderate risk of bias			Moderate risk of bias	All confounders considered (although reporting of genderis not seperated for detained asylum seekers and former prisoners), except time since arrival. Only minor imbalances. Nothing controlled for.	Moderate risk of bias	Detained participants were recruited from within four Immigration removal centres. Detained participants were recruited from the library and other communal areas in IRCs via opportunity sampling. Lack of fluency in the English language was the main reason for refusal. This omitted group migth also have more servere health symptoms. The community sample was recruited from seven different community…	Low risk of bias	No concerns	Low risk of bias	No concerns	Low risk of bias	Missing data rate 3.0% for detained and 8.2% for comparison. Where data were missing for individual questionnaire items which were part of a subscale score, they were replaced with the mean. This occurred in all cases except where missing items were in excess of 20% of the total number of subscale items. However, as 20% usually constituted between one and two items, the more conservative option w…	Moderate risk of bias	Self-reported and the majority chose to complete the questionnaire with the aid of the first author owing to literacy and language confidence issues. No blinding.	Moderate risk of bias	No a priori analysis plan
Robjant 2009	PTSD The impact of event scale-revised (IES-R). While in detention	Serious risk of bias			Moderate risk of bias	All confounders considered (although reporting of gender is not seperated for detained asylum seekers and former prisoners), except time since arrival. Only minor imbalances. Nothing controlled for.	Moderate risk of bias	Detained participants were recruited from within four Immigration removal centres. Detained participants were recruited from the library and other communal areas in IRCs via opportunity sampling. Lack of fluency in the English language was the main reason for refusal. This omitted group migth also have more servere health symptoms. The community sample was recruited from seven different community…	Low risk of bias	No concerns	Low risk of bias	No concerns	Serious risk of bias	Missing data rate 37.3% for detained and 38.8% for comparison. Where data were missing for individual questionnaire items which were part of a subscale score, they were replaced with the mean. This occurred in all cases except where missing items were in excess of 20% of the total number of subscale items. However, as 20% usually constituted between one and two items, the more conservative option…	Moderate risk of bias	Self-reported and the majority chose to complete the questionnaire with the aid of the first author owing to literacy and language confidence issues. No blinding.	Moderate risk of bias	No a priori analysis plan
Rowcliffe 2016	Psychological or behavioural abnormalities, nutritional problems (iron deficiency anaemia, weaning or dietary inadequacy and under/over nutrition), medical concerns, number of issues while detained	Critical risk of bias	Critical risk in the confounding domain, the remaining domains are not rated		Critical risk of bias	No baseline characteristics shown or controlled for
Steel 2006	The Harvard Trauma Questionnaire (HTQ); The Hopkins Symptom Checklist – 25 (HSCL); Mental Component Score (MCS) of The Medical Outcomes Study – Short Form (SF–12). Mean time since release: 35.5 months	Critical risk of bias			Critical risk of bias	Country of origin balanced as they are all Arabic-speaking Mandaean refugees from Iraq and Iran. No other confounders considered by group or adjusted for. Protection status highly unbalanced; among the detained there is 81% with Temporary Protection visas (TPV) and 19% with Permanent Protection visas (PPV), in the comparison group it is 17% with TPV and 83% with PPV (note the number of detained a…
Steel 2011	Harvard Trauma Questionnaire; the Hopkins Symptom Checklist-25; General Health Questionnaire (GHQ-30); Medical Outcomes Study Short Form (SF-12); The Penn State Worry Questionnaire (PSWQ). On average 26.3 months after release	Critical risk of bias	Follow-up to Momartin 2006		Critical risk of bias	Some imbalance on gender and age. Only adjust for age using ANCOVA. Since all refugees with temporary protection visas (TPVs) and no refugees with permanent protection visas (PPVs) had been held in immigration detention prior to release into the community, it is not possible to examine for the unique contribution of detention in this study. Previous research undertaken with Mandaean Iraqi refugee…
Thompson 1998	Suicide, PTSD, panic, somatic stress, depression and anxiety. While in detention (15/25) and within one month of being discharged (10/25)	Critical risk of bias	Critical risk in the confounding domain, the remaining domains are not rated		Critical risk of bias	No imbalance on country of origin, both groups are Tamils from Sri Lanka. Large imbalance on time since arrival; average length of stay in detention is 11 months, average length of stay in Australia for control is 3.7 years. Gender and age not considered. The Tamil Asylum seekers detained reported over twice the level of exposure to war related trauma experiences compared to compatriot asylum see…
Thompson 2011		Critical risk of bias	Critical risk in the confounding domain, the remaining domains are not rated		Critical risk of bias	Comparison is a very selective group, they are required to be either survivor of torture or survivor of other systemic abuse meaning at least two prespecified traumatic events experienced. Some imbalance on gender, age, time since arrival and country of origin resonably balanced. Large imbalance on most pre migration experiences, especially torture and serious physical injury. No adjustment for c…
Zwi 2018	Strengths and difficulties questionnaire SDQ while detained	Serious risk of bias			Serious risk of bias	Information concerning gender, individual country of origin, and language group of child was redacted to protect participants and therefore are not available for analysis. Small imbalance on age, larger imbalance on time in Australia (detention length 221 days and controls time in Australia 325 days). Report means by age groups	Low risk of bias	The community sample (aged 6 months to 15 years) was recruited from a population cohort of all newly arrived childre settled in a non-urban area betweem 2009 and 2013. Data for detained children were collected in March 2014 during the Australian Human Rights Commission (AHRC) National Inquiry into Children in Immigration Detention. In order to increase comparability of the two populations, they s…	Low risk of bias	No concerns	Low risk of bias	No concerns	No information	Reported for the overall sample but not for the age restricted sample used for analysis	Moderate risk of bias	Methods of assessement comparable. No blinding mentioned	Moderate risk of bias	All outcomes and analyses seems to be reported. No a priori analysis plan

## Sheet: Ark1
Low risk of bias
Some concerns
High risk of bias
Unclear
						t	c
Low risk of bias						67	49
Moderate risk of bias						66	42		0.0149254	0.142857
Serious risk of bias						65	45		0.0298507	0.0816327
Critical risk of bias						42	30		0.373134	0.387755
No information
				The majority of temporary visa holders (124
				out of 139, 90%) and 30% of permanentvisa
				holders (30 out of 102) had been held
				in immigration detention centres on arrival								cases	non cases
				in Australia.								T: 64, 60, 71; C: 22, 9, 22	T: 86, 90, 79; C: 69, 82, 69
							Detained	Comparison
						TPV	124	15	139			Treated			Control
						PPV	30	72	102			cases	non-cases	Total	cases	non-cases	Total
							154	87			depression,	64	86	150	22	69	91
											(PTSD)	60	90	150	9	82	91
						TPV	0.805195	0.172414			mental health-related disability	71	79	150	22	69	91
						PPV	0.194805	0.827586
									0.107843
